# Supplementary material for: Theoretical tool bridging cell polarities with development of robust morphologies
Source: eLife. 2018 Nov 27;7:e38407. doi: 10.7554/eLife.38407 (PMC6286147; doi:10.7554/eLife.38407)
Supplement: Source code 1. [file elife-38407-code1.zip]

Archive with 1,719 entries (1,702 files):
- Matlab/
- Matlab/.DS_Store
- __MACOSX/
- __MACOSX/Matlab/
- __MACOSX/Matlab/._.DS_Store
- Matlab/Generate data/
- Matlab/Generate data/basic.m
- __MACOSX/Matlab/Generate data/
- __MACOSX/Matlab/Generate data/._basic.m
- Matlab/Generate data/.DS_Store
- __MACOSX/Matlab/Generate data/._.DS_Store
- Matlab/Generate data/input/
- Matlab/Generate data/input/bulk/
- Matlab/Generate data/input/bulk/N6000.mat
- __MACOSX/Matlab/Generate data/input/
- __MACOSX/Matlab/Generate data/input/bulk/
- __MACOSX/Matlab/Generate data/input/bulk/._N6000.mat
- Matlab/Generate data/input/bulk/N2500.mat
- __MACOSX/Matlab/Generate data/input/bulk/._N2500.mat
- Matlab/Generate data/input/bulk/N610.mat
- __MACOSX/Matlab/Generate data/input/bulk/._N610.mat
- Matlab/Generate data/input/bulk/N13.mat
- __MACOSX/Matlab/Generate data/input/bulk/._N13.mat
- Matlab/Generate data/input/bulk/N360.mat
- __MACOSX/Matlab/Generate data/input/bulk/._N360.mat
- Matlab/Generate data/input/bulk/N200.mat
- __MACOSX/Matlab/Generate data/input/bulk/._N200.mat
- Matlab/Generate data/input/bulk/N1800.mat
- __MACOSX/Matlab/Generate data/input/bulk/._N1800.mat
- Matlab/Generate data/input/bulk/N980.mat
- __MACOSX/Matlab/Generate data/input/bulk/._N980.mat
- Matlab/Generate data/input/bulk/N770.mat
- __MACOSX/Matlab/Generate data/input/bulk/._N770.mat
- Matlab/Generate data/input/bulk/N8400.mat
- __MACOSX/Matlab/Generate data/input/bulk/._N8400.mat
- Matlab/Generate data/input/bulk/N7900.mat
- __MACOSX/Matlab/Generate data/input/bulk/._N7900.mat
- Matlab/Generate data/input/bulk/N4400.mat
- __MACOSX/Matlab/Generate data/input/bulk/._N4400.mat
- Matlab/Generate data/input/bulk/N12.mat
- __MACOSX/Matlab/Generate data/input/bulk/._N12.mat
- Matlab/Generate data/input/bulk/N820.mat
- __MACOSX/Matlab/Generate data/input/bulk/._N820.mat
- Matlab/Generate data/input/bulk/N4600.mat
- __MACOSX/Matlab/Generate data/input/bulk/._N4600.mat
- Matlab/Generate data/input/bulk/N38.mat
- __MACOSX/Matlab/Generate data/input/bulk/._N38.mat
- Matlab/Generate data/input/bulk/N10.mat
- __MACOSX/Matlab/Generate data/input/bulk/._N10.mat
- Matlab/Generate data/input/bulk/N940.mat
- __MACOSX/Matlab/Generate data/input/bulk/._N940.mat
- Matlab/Generate data/input/bulk/N8600.mat
- __MACOSX/Matlab/Generate data/input/bulk/._N8600.mat
- Matlab/Generate data/input/bulk/N570.mat
- __MACOSX/Matlab/Generate data/input/bulk/._N570.mat
- Matlab/Generate data/input/bulk/N410.mat
- __MACOSX/Matlab/Generate data/input/bulk/._N410.mat
- Matlab/Generate data/input/bulk/N6200.mat
- __MACOSX/Matlab/Generate data/input/bulk/._N6200.mat
- Matlab/Generate data/input/bulk/N2700.mat
- __MACOSX/Matlab/Generate data/input/bulk/._N2700.mat
- Matlab/Generate data/input/bulk/N11.mat
- __MACOSX/Matlab/Generate data/input/bulk/._N11.mat
- Matlab/Generate data/input/bulk/N39.mat
- __MACOSX/Matlab/Generate data/input/bulk/._N39.mat
- Matlab/Generate data/input/bulk/N160.mat
- __MACOSX/Matlab/Generate data/input/bulk/._N160.mat
- Matlab/Generate data/input/bulk/N170.mat
- __MACOSX/Matlab/Generate data/input/bulk/._N170.mat
- Matlab/Generate data/input/bulk/N15.mat
- __MACOSX/Matlab/Generate data/input/bulk/._N15.mat
- Matlab/Generate data/input/bulk/N29.mat
- __MACOSX/Matlab/Generate data/input/bulk/._N29.mat
- Matlab/Generate data/input/bulk/N400.mat
- __MACOSX/Matlab/Generate data/input/bulk/._N400.mat
- Matlab/Generate data/input/bulk/N560.mat
- __MACOSX/Matlab/Generate data/input/bulk/._N560.mat
- Matlab/Generate data/input/bulk/.DS_Store
- __MACOSX/Matlab/Generate data/input/bulk/._.DS_Store
- Matlab/Generate data/input/bulk/N6600.mat
- __MACOSX/Matlab/Generate data/input/bulk/._N6600.mat
- Matlab/Generate data/input/bulk/N2300.mat
- __MACOSX/Matlab/Generate data/input/bulk/._N2300.mat
- Matlab/Generate data/input/bulk/N950.mat
- __MACOSX/Matlab/Generate data/input/bulk/._N950.mat
- Matlab/Generate data/input/bulk/N4200.mat
- __MACOSX/Matlab/Generate data/input/bulk/._N4200.mat
- Matlab/Generate data/input/bulk/N8200.mat
- __MACOSX/Matlab/Generate data/input/bulk/._N8200.mat
- Matlab/Generate data/input/bulk/N28.mat
- __MACOSX/Matlab/Generate data/input/bulk/._N28.mat
- Matlab/Generate data/input/bulk/N14.mat
- __MACOSX/Matlab/Generate data/input/bulk/._N14.mat
- Matlab/Generate data/input/bulk/N830.mat
- __MACOSX/Matlab/Generate data/input/bulk/._N830.mat
- Matlab/Generate data/input/bulk/N3800.mat
- __MACOSX/Matlab/Generate data/input/bulk/._N3800.mat
- Matlab/Generate data/input/bulk/N8000.mat
- __MACOSX/Matlab/Generate data/input/bulk/._N8000.mat
- Matlab/Generate data/input/bulk/N16.mat
- __MACOSX/Matlab/Generate data/input/bulk/._N16.mat
- Matlab/Generate data/input/bulk/N4000.mat
- __MACOSX/Matlab/Generate data/input/bulk/._N4000.mat
- Matlab/Generate data/input/bulk/N990.mat
- __MACOSX/Matlab/Generate data/input/bulk/._N990.mat
- Matlab/Generate data/input/bulk/N760.mat
- __MACOSX/Matlab/Generate data/input/bulk/._N760.mat
- Matlab/Generate data/input/bulk/N6400.mat
- __MACOSX/Matlab/Generate data/input/bulk/._N6400.mat
- Matlab/Generate data/input/bulk/N2100.mat
- __MACOSX/Matlab/Generate data/input/bulk/._N2100.mat
- Matlab/Generate data/input/bulk/N210.mat
- __MACOSX/Matlab/Generate data/input/bulk/._N210.mat
- Matlab/Generate data/input/bulk/N9900.mat
- __MACOSX/Matlab/Generate data/input/bulk/._N9900.mat
- Matlab/Generate data/input/bulk/N370.mat
- __MACOSX/Matlab/Generate data/input/bulk/._N370.mat
- Matlab/Generate data/input/bulk/N5900.mat
- __MACOSX/Matlab/Generate data/input/bulk/._N5900.mat
- Matlab/Generate data/input/bulk/N17.mat
- __MACOSX/Matlab/Generate data/input/bulk/._N17.mat
- Matlab/Generate data/input/bulk/N600.mat
- __MACOSX/Matlab/Generate data/input/bulk/._N600.mat
- Matlab/Generate data/input/bulk/N840.mat
- __MACOSX/Matlab/Generate data/input/bulk/._N840.mat
- Matlab/Generate data/input/bulk/N8700.mat
- __MACOSX/Matlab/Generate data/input/bulk/._N8700.mat
- Matlab/Generate data/input/bulk/N58.mat
- __MACOSX/Matlab/Generate data/input/bulk/._N58.mat
- Matlab/Generate data/input/bulk/N64.mat
- __MACOSX/Matlab/Generate data/input/bulk/._N64.mat
- Matlab/Generate data/input/bulk/N70.mat
- __MACOSX/Matlab/Generate data/input/bulk/._N70.mat
- Matlab/Generate data/input/bulk/N9.mat
- __MACOSX/Matlab/Generate data/input/bulk/._N9.mat
- Matlab/Generate data/input/bulk/N920.mat
- __MACOSX/Matlab/Generate data/input/bulk/._N920.mat
- Matlab/Generate data/input/bulk/N4700.mat
- __MACOSX/Matlab/Generate data/input/bulk/._N4700.mat
- Matlab/Generate data/input/bulk/N510.mat
- __MACOSX/Matlab/Generate data/input/bulk/._N510.mat
- Matlab/Generate data/input/bulk/N2600.mat
- __MACOSX/Matlab/Generate data/input/bulk/._N2600.mat
- Matlab/Generate data/input/bulk/N6300.mat
- __MACOSX/Matlab/Generate data/input/bulk/._N6300.mat
- Matlab/Generate data/input/bulk/N8.mat
- __MACOSX/Matlab/Generate data/input/bulk/._N8.mat
- Matlab/Generate data/input/bulk/N470.mat
- __MACOSX/Matlab/Generate data/input/bulk/._N470.mat
- Matlab/Generate data/input/bulk/N71.mat
- __MACOSX/Matlab/Generate data/input/bulk/._N71.mat
- Matlab/Generate data/input/bulk/N65.mat
- __MACOSX/Matlab/Generate data/input/bulk/._N65.mat
- Matlab/Generate data/input/bulk/N59.mat
- __MACOSX/Matlab/Generate data/input/bulk/._N59.mat
- Matlab/Generate data/input/bulk/N100.mat
- __MACOSX/Matlab/Generate data/input/bulk/._N100.mat
- Matlab/Generate data/input/bulk/N1900.mat
- __MACOSX/Matlab/Generate data/input/bulk/._N1900.mat
- Matlab/Generate data/input/bulk/N880.mat
- __MACOSX/Matlab/Generate data/input/bulk/._N880.mat
- Matlab/Generate data/input/bulk/N670.mat
- __MACOSX/Matlab/Generate data/input/bulk/._N670.mat
- Matlab/Generate data/input/bulk/N73.mat
- __MACOSX/Matlab/Generate data/input/bulk/._N73.mat
- Matlab/Generate data/input/bulk/N67.mat
- __MACOSX/Matlab/Generate data/input/bulk/._N67.mat
- Matlab/Generate data/input/bulk/N98.mat
- __MACOSX/Matlab/Generate data/input/bulk/._N98.mat
- Matlab/Generate data/input/bulk/N300.mat
- __MACOSX/Matlab/Generate data/input/bulk/._N300.mat
- Matlab/Generate data/input/bulk/N260.mat
- __MACOSX/Matlab/Generate data/input/bulk/._N260.mat
- Matlab/Generate data/input/bulk/N2400.mat
- __MACOSX/Matlab/Generate data/input/bulk/._N2400.mat
- Matlab/Generate data/input/bulk/N6100.mat
- __MACOSX/Matlab/Generate data/input/bulk/._N6100.mat
- Matlab/Generate data/input/bulk/N710.mat
- __MACOSX/Matlab/Generate data/input/bulk/._N710.mat
- Matlab/Generate data/input/bulk/N4500.mat
- __MACOSX/Matlab/Generate data/input/bulk/._N4500.mat
- Matlab/Generate data/input/bulk/N8500.mat
- __MACOSX/Matlab/Generate data/input/bulk/._N8500.mat
- Matlab/Generate data/input/bulk/N99.mat
- __MACOSX/Matlab/Generate data/input/bulk/._N99.mat
- Matlab/Generate data/input/bulk/N66.mat
- __MACOSX/Matlab/Generate data/input/bulk/._N66.mat
- Matlab/Generate data/input/bulk/N72.mat
- __MACOSX/Matlab/Generate data/input/bulk/._N72.mat
- Matlab/Generate data/input/bulk/N7800.mat
- __MACOSX/Matlab/Generate data/input/bulk/._N7800.mat
- Matlab/Generate data/input/bulk/N4100.mat
- __MACOSX/Matlab/Generate data/input/bulk/._N4100.mat
- Matlab/Generate data/input/bulk/N76.mat
- __MACOSX/Matlab/Generate data/input/bulk/._N76.mat
- Matlab/Generate data/input/bulk/N62.mat
- __MACOSX/Matlab/Generate data/input/bulk/._N62.mat
- Matlab/Generate data/input/bulk/N89.mat
- __MACOSX/Matlab/Generate data/input/bulk/._N89.mat
- Matlab/Generate data/input/bulk/N3900.mat
- __MACOSX/Matlab/Generate data/input/bulk/._N3900.mat
- Matlab/Generate data/input/bulk/N8100.mat
- __MACOSX/Matlab/Generate data/input/bulk/._N8100.mat
- Matlab/Generate data/input/bulk/N700.mat
- __MACOSX/Matlab/Generate data/input/bulk/._N700.mat
- Matlab/Generate data/input/bulk/N270.mat
- __MACOSX/Matlab/Generate data/input/bulk/._N270.mat
- Matlab/Generate data/input/bulk/N5800.mat
- __MACOSX/Matlab/Generate data/input/bulk/._N5800.mat
- Matlab/Generate data/input/bulk/N2000.mat
- __MACOSX/Matlab/Generate data/input/bulk/._N2000.mat
- Matlab/Generate data/input/bulk/N6500.mat
- __MACOSX/Matlab/Generate data/input/bulk/._N6500.mat
- Matlab/Generate data/input/bulk/N88.mat
- __MACOSX/Matlab/Generate data/input/bulk/._N88.mat
- Matlab/Generate data/input/bulk/N310.mat
- __MACOSX/Matlab/Generate data/input/bulk/._N310.mat
- Matlab/Generate data/input/bulk/N63.mat
- __MACOSX/Matlab/Generate data/input/bulk/._N63.mat
- Matlab/Generate data/input/bulk/N77.mat
- __MACOSX/Matlab/Generate data/input/bulk/._N77.mat
- Matlab/Generate data/input/bulk/N9800.mat
- __MACOSX/Matlab/Generate data/input/bulk/._N9800.mat
- Matlab/Generate data/input/bulk/N890.mat
- __MACOSX/Matlab/Generate data/input/bulk/._N890.mat
- Matlab/Generate data/input/bulk/N660.mat
- __MACOSX/Matlab/Generate data/input/bulk/._N660.mat
- Matlab/Generate data/input/bulk/N110.mat
- __MACOSX/Matlab/Generate data/input/bulk/._N110.mat
- Matlab/Generate data/input/bulk/N2200.mat
- __MACOSX/Matlab/Generate data/input/bulk/._N2200.mat
- Matlab/Generate data/input/bulk/N6700.mat
- __MACOSX/Matlab/Generate data/input/bulk/._N6700.mat
- Matlab/Generate data/input/bulk/N61.mat
- __MACOSX/Matlab/Generate data/input/bulk/._N61.mat
- Matlab/Generate data/input/bulk/N75.mat
- __MACOSX/Matlab/Generate data/input/bulk/._N75.mat
- Matlab/Generate data/input/bulk/N49.mat
- __MACOSX/Matlab/Generate data/input/bulk/._N49.mat
- Matlab/Generate data/input/bulk/N460.mat
- __MACOSX/Matlab/Generate data/input/bulk/._N460.mat
- Matlab/Generate data/input/bulk/N500.mat
- __MACOSX/Matlab/Generate data/input/bulk/._N500.mat
- Matlab/Generate data/input/bulk/N930.mat
- __MACOSX/Matlab/Generate data/input/bulk/._N930.mat
- Matlab/Generate data/input/bulk/N8300.mat
- __MACOSX/Matlab/Generate data/input/bulk/._N8300.mat
- Matlab/Generate data/input/bulk/N4300.mat
- __MACOSX/Matlab/Generate data/input/bulk/._N4300.mat
- Matlab/Generate data/input/bulk/N48.mat
- __MACOSX/Matlab/Generate data/input/bulk/._N48.mat
- Matlab/Generate data/input/bulk/N74.mat
- __MACOSX/Matlab/Generate data/input/bulk/._N74.mat
- Matlab/Generate data/input/bulk/N60.mat
- __MACOSX/Matlab/Generate data/input/bulk/._N60.mat
- Matlab/Generate data/input/bulk/N850.mat
- __MACOSX/Matlab/Generate data/input/bulk/._N850.mat
- Matlab/Generate data/input/bulk/N120.mat
- __MACOSX/Matlab/Generate data/input/bulk/._N120.mat
- Matlab/Generate data/input/bulk/N79.mat
- __MACOSX/Matlab/Generate data/input/bulk/._N79.mat
- Matlab/Generate data/input/bulk/N45.mat
- __MACOSX/Matlab/Generate data/input/bulk/._N45.mat
- Matlab/Generate data/input/bulk/N51.mat
- __MACOSX/Matlab/Generate data/input/bulk/._N51.mat
- Matlab/Generate data/input/bulk/N450.mat
- __MACOSX/Matlab/Generate data/input/bulk/._N450.mat
- Matlab/Generate data/input/bulk/N86.mat
- __MACOSX/Matlab/Generate data/input/bulk/._N86.mat
- Matlab/Generate data/input/bulk/N92.mat
- __MACOSX/Matlab/Generate data/input/bulk/._N92.mat
- Matlab/Generate data/input/bulk/N530.mat
- __MACOSX/Matlab/Generate data/input/bulk/._N530.mat
- Matlab/Generate data/input/bulk/N7200.mat
- __MACOSX/Matlab/Generate data/input/bulk/._N7200.mat
- Matlab/Generate data/input/bulk/N3700.mat
- __MACOSX/Matlab/Generate data/input/bulk/._N3700.mat
- Matlab/Generate data/input/bulk/N900.mat
- __MACOSX/Matlab/Generate data/input/bulk/._N900.mat
- Matlab/Generate data/input/bulk/N5600.mat
- __MACOSX/Matlab/Generate data/input/bulk/._N5600.mat
- Matlab/Generate data/input/bulk/N1300.mat
- __MACOSX/Matlab/Generate data/input/bulk/._N1300.mat
- Matlab/Generate data/input/bulk/N1.mat
- __MACOSX/Matlab/Generate data/input/bulk/._N1.mat
- Matlab/Generate data/input/bulk/N280.mat
- __MACOSX/Matlab/Generate data/input/bulk/._N280.mat
- Matlab/Generate data/input/bulk/N93.mat
- __MACOSX/Matlab/Generate data/input/bulk/._N93.mat
- Matlab/Generate data/input/bulk/N87.mat
- __MACOSX/Matlab/Generate data/input/bulk/._N87.mat
- Matlab/Generate data/input/bulk/N9600.mat
- __MACOSX/Matlab/Generate data/input/bulk/._N9600.mat
- Matlab/Generate data/input/bulk/N50.mat
- __MACOSX/Matlab/Generate data/input/bulk/._N50.mat
- Matlab/Generate data/input/bulk/N44.mat
- __MACOSX/Matlab/Generate data/input/bulk/._N44.mat
- Matlab/Generate data/input/bulk/N78.mat
- __MACOSX/Matlab/Generate data/input/bulk/._N78.mat
- Matlab/Generate data/input/bulk/N690.mat
[truncated: 1,419 more entries]
